# Supplementary material for: Dephasing Processes in the Molecular Dye Lumogen-F Orange Characterized by Two-Dimensional Electronic Spectroscopy
Source: Molecules. 2022 Oct 20;27(20):7095. doi: 10.3390/molecules27207095 (PMC9607445; doi:10.3390/molecules27207095)
Supplement: Supplementary file 1 [file molecules-27-07095-s001.zip]

Archive with 1 entries (1 files):
- molecules-1954272-supplementary.pdf
